# Supplementary material for: Dataset on the effect of foliar application of different concentrations of silicon dioxide and organosilicon compounds on the growth and biochemical contents of oak leaf lettuce (Lactuca sativa var. crispa) grown in phytotron conditions
Source: Data Brief. 2021 Aug 26;38:107328. doi: 10.1016/j.dib.2021.107328 (PMC8411197; doi:10.1016/j.dib.2021.107328)
Supplement: Supplementary file 1 [file mmc1.xlsx]

## Sheet: ورقة1
Treatment	Concentration	Total Nitrogen content g.kg-1 (DW)	Total antioxidant capacity (TAC) (mg R.E/g)	Ascorbic acid mg/100g	Total phenols content, (mg GAE/g FW)	Dry weight (DW), (%)	Fresh weight, (g/plant)	Total carotenoids	Total Chlorophyll	Plant Height	Number of Leaves
Control	Distilled water	52	10.2552	5.45	31.35	7.3	35.55	6.454	17.519	15.2	15
Control	Distilled water	51.2	10.6586	5.5	30.2	7.59	41.7	6.325	17.262	17.5	19
Control	Distilled water	50.2	9.7977	5.52	26.65	7.58	32.98	6.65	18.12	16	18
Control	Distilled water	47.5	9.6852	5.48	28.93	7.44	36.9			16	16
Control	Distilled water	48.3	9.7791	5.69	29.11	7.2	33.45			16.5	19
Control	Distilled water	48.9	9.8645	5.34	26.19	7.18	36.5			16.7	16
ES1	5.10-4 ml. L-1	47.6	9.3258	5.84	28.02	7.55	37.32	6.642	17.752	16.6	16
ES1	5.10-4 ml. L-1	48.8	9.6654	5.6	29.6	7.35	33.02	6.453	18.164	15.3	16
ES1	5.10-4 ml. L-1	50.9	9.258	5.8	27.9	7.54	33.02	6.701	18.011	16.5	16
ES1	5.10-4 ml. L-1	50.7	9.3368	5.77	30.47	7.26	40.98			18.6	20
ES1	5.10-4 ml. L-1	46.1	9.4797	5.82	31.1	7.32	36.5			16.8	17
ES1	5.10-4 ml. L-1	45.8	9.5322	5.5	26.59	7.41	36.65			17.8	18
ES2	10-3 ml. L-1	44.6	9.2422	5	26.35	7.82	37.6	6.355	19.87	16.5	16
ES2	10-3 ml. L-1	45.8	9.3582	5.3	28.68	7.81	35.8	5.828	19.664	17.8	17
ES2	10-3 ml. L-1	47.7	9.1898	5	27.23	7.82	40.5	8.716	20.35	17	18
ES2	10-3 ml. L-1	45	9.3459	5.14	26.8	7.84	31.8			16.2	16
ES2	10-3 ml. L-1	47.3	9.289	5.09	26.89	7.76	34.8			18	16
ES2	10-3 ml. L-1	47.3	9.1273	5.27	28.88	7.7	36.4			18	17
ES3	5.10-3 ml. L-1	71.2	15.884	7.7	46.63	8	42.5	7.733	22.497	25	20
ES3	5.10-3 ml. L-1	70.9	15.6954	7.76	45.28	7.8	45.22	8.82	21.683	20.5	24
ES3	5.10-3 ml. L-1	72.5	15.3544	7.95	46.38	7.92	45	7.676	19.982	20.7	22
ES3	5.10-3 ml. L-1	72.4	15.8137	7.86	42.2	8.25	44.4			20.9	22
ES3	5.10-3 ml. L-1	73.3	15.5517	7.7	39.6	8.2	43.55			23	24
ES3	5.10-3 ml. L-1	70.9	15.4356	7.65	47.05	7.8	42.36			22.5	22
ES4	10-2 ml. L-1	75.9	17.808	7.6	62.25	8.22	50.55	9.283	22.03	20.5	22
ES4	10-2 ml. L-1	80.7	17.8365	8	60.32	8.32	56	9.171	23.552	26	24
ES4	10-2 ml. L-1	80.3	16.6101	8.28	56.58	8.05	48.5	8.946	22.314	21.2	20
ES4	10-2 ml. L-1	77.3	18.9334	7.92	58.55	8.42	55.2			25.5	24
ES4	10-2 ml. L-1	76.3	18.4505	7.68	58.32	8.3	57.61			25.4	22
ES4	10-2 ml. L-1	77.2	18.2515	8.2	58.74	8.36	56.7			24.6	24
AS1	50 mg. L-1	44.5	17.253	7.6	55.97	8.03	47.62	7.653	25.722	26.1	18
AS1	50 mg. L-1	42.5	16.6642	7.64	54.95	8.1	47.5	8.609	25.9679	23.5	20
AS1	50 mg. L-1	46.7	16.8534	7.56	52.85	8	46.24	8.769	26.263	22.4	22
AS1	50 mg. L-1	47.7	18.855	7.8	56.52	8.1	44.9			25.35	19
AS1	50 mg. L-1	45.3	18.7251	7.82	51.2	8.1	46.5			26	18
AS1	50 mg. L-1	46.9	18.3354	7.81	55.8	8	45.22			26.2	19
AS2	100 mg. L-1	58.5	14.508	6	41.08	7.67	43.88			16.5	17
AS2	100 mg. L-1	58.4	14.8117	6.2	42.85	7.6	40.25	7.085	25.618	16	17
AS2	100 mg. L-1	59.4	14.39	6.11	43.25	7.54	45.2	6.998	25.75	16.5	17
AS2	100 mg. L-1	58	14.6791	6.15	46.22	7.7	46.55	7.042	24.867	17.8	19
AS2	100 mg. L-1	60.7	14.5238	6.01	46.97	7.68	46.25			18.5	17
AS2	100 mg. L-1	57.3	14.4565	6.07	47.61	7.41	49.5			20	17
AS3	200 mg. L-1	62.2	10.3378	5.05	26.55	8.97	31.05	6.209	26.626	15.3	13
AS3	200 mg. L-1	60.7	9.5532	5.21	27.8	8.85	30.5	6.618	26.553	15.44	14
AS3	200 mg. L-1	60.9	9.3638	5.11	27.8	8.8	27.5	6.299	26.345	14.7	13
AS3	200 mg. L-1	62.8	9.4541	5.05	26.22	8.76	27.32			13.6	12
AS3	200 mg. L-1	61	9.2258	5.1	26.42	8.8	27.56			14.5	13
AS3	200 mg. L-1	62.4	10.2577	5.05	26.4	8.96	26.5			14.58	13
AS4	333 mg. L-1	75.9	8.2213	4.5	25.7	9.2	29.65	6.72	26.394	11.62	13
AS4	333 mg. L-1	78.5	8.3644	5.09	26.68	9.29	28.3	7.338	27.337	12.5	12
AS4	333 mg. L-1	74.5	8.9846	5.22	24.52	8.87	30.2	6.902	27.529	13.5	13
AS4	333 mg. L-1	78	10.3631	5.18	22.92	9.13	29.24			13	13
AS4	333 mg. L-1	75.5	11.0026	5.4	22.47	9.22	29.5			14.6	14
AS4	333 mg. L-1	75.4	11.3943	5.2	23.36	9.32	27.6			11.2	12
